# Supplementary material for: Elevated CO2 Can Worsen Fusarium Head Blight Disease Severity in Wheat but the Fhb1 QTL Provides Reliable Disease Resistance
Source: Plants (Basel). 2023 Oct 11;12(20):3527. doi: 10.3390/plants12203527 (PMC10610529; doi:10.3390/plants12203527)
Supplement: Supplementary file 1 [file plants-12-03527-s001.zip]

Archive with 1 entries (1 files):
- plants-2649615-supplementary.pdf
